# Supplementary material for: Lateral semi-circular canal asymmetry in females with idiopathic scoliosis
Source: PLoS One. 2020 Apr 29;15(4):e0232417. doi: 10.1371/journal.pone.0232417 (PMC7190182; doi:10.1371/journal.pone.0232417)
Supplement: S1 Table — (XLSX) [file pone.0232417.s002.xlsx]

## Sheet: Sheet1
ID	Group	Age_Visit	Curve_Type	Race_Ethnicity	Cobb_Angle	Max_Cobb
77722	AIS	17.18	R. Thoracic	Non-Hispanic White	47	47
77725	AIS	15.13	R. Thoracic	Non-Hispanic White	39	39
77708	AIS	16.92	R. Thoracic	Non-Hispanic White	56	56
77697	AIS	15.33	Biphasic	Non-Hispanic White	41/47	47
77717	AIS	15.87	Biphasic	Non-Hispanic White	50/50	50
77723	AIS	15.32	R. Lumbar	Non-Hispanic White	50	50
77714	AIS	14.51	R. Thoracic	Non-Hispanic White	42	42
77710	AIS	11.64	Biphasic	Non-Hispanic White	34/35	35
77711	AIS	15.71	Biphasic	Non-Hispanic White	54/52	54
77715	AIS	14.68	Biphasic	Non-Hispanic White	26/29	29
77698	AIS	16.93	R. Thoracic	Non-Hispanic White	52	52
77696	AIS	16.07	R. Thoracic	Other	40	40
77716	AIS	16.43	R. Thoracic	Non-Hispanic White	42	42
77721	AIS	11.58	Biphasic	Non-Hispanic White	42/38	42
77692	AIS	13.95	Biphasic	Non-Hispanic White	59/52	59
77709	AIS	12.23	R. Thoracic	Other	56	56
77694	AIS	14.38	Biphasic	Non-Hispanic White	53/48	53
77693	AIS	10.51	R. Thoracic	Non-Hispanic White	40	40
77699	AIS	14.15	L. Lumbar	Non-Hispanic White	60	60
77713	AIS	14.02	R. Thoracic	Non-Hispanic White	70	70
77690	Control	26.3288	Control	Non-Hispanic White	Control
77728	Control	24.3863	Control	Non-Hispanic White	Control
77712	Control	15.4795	Control	Non-Hispanic White	Control
77691	Control	17.3205	Control	Non-Hispanic White	Control
77704	Control	31.386	Control	Non-Hispanic White	Control
77706	Control	25.1616	Control	Non-Hispanic White	Control
77702	Control	10.0247	Control	Non-Hispanic White	Control
77726	Control	13.4137	Control	Non-Hispanic White	Control
77695	Control	13.0247	Control	Non-Hispanic White	Control
77701	Control	11.8521	Control	Non-Hispanic White	Control
35052	Control	13.863	Control	Non-Hispanic White	Control
77719	Control	23.2822	Control	Non-Hispanic White	Control
77707	Control	22.9507	Control	Non-Hispanic White	Control
77724	Control	23.3397	Control	Other	Control
77705	Control	22.0493	Control	Other	Control
77718	Control	27.7589	Control	Other	Control
77727	Control	26.1425	Control	Other	Control
77720	Control	40.2521	Control	Other	Control
77703	Control	29.2493	Control	Non-Hispanic White	Control
