# Supplementary material for: Lateral semi-circular canal asymmetry in females with idiopathic scoliosis
Source: PLoS One. 2020 Apr 29;15(4):e0232417. doi: 10.1371/journal.pone.0232417 (PMC7190182; doi:10.1371/journal.pone.0232417)
Supplement: S2 Table — (XLSX) [file pone.0232417.s003.xlsx]

## Sheet: Sheet1
ID	Side	Ant_Lat_Angle	Ant_Post_Angle	Lateral_Angle	Lateral_Distance	Min_Ant_Area	Min_Lat_Area	Min_Post_Area	Post_Lat_Angle	Posterior_Distance
35052	L	85.04	85.62	5.5	40.84	1.29791	0.51568	0.0505742	82.5	42.53
35052	R	95.93	89.26	5.1	41.96	1.96121	0.690192	0.181711	88.5	40.2
77690	L	88.85	87.44	6.73333	45.96	3.49248	1.95902	1.88903	85.77	42.56
77690	R	82.57	86.31	3.8	46.57	2.38844	1.66911	1.99192	88.06	44.84
77691	L	92.58	91.98	5.36667	45.71	1.3181	1.22524	1.9287	95.42	35.38
77691	R	89.28	84.22	6.01667	41.66	1.18497	1.11668	1.58812	87.29	39.78
77692	L	90.25	89.99	4.03333	40.06	1.76405	0.140537	2.80606	89.71	38.32
77692	R	85	87.03	4.16667	42.52	1.90641	0.779105	2.16144	89.19	40.83
77693	L	78.74	90.66	-3.50333	43.62	1.93289	1.97427	2.29939	87.29	39.81
77693	R	92.02	93.04	5.16667	44.32	1.08143	2.19329	1.7244	89.83	41.79
77694	L	102.57	85.35	4.4	38.51	1.22715	2.73497	1.12446	84.83	41.18
77694	R	94.07	90.26	3.31333	42.61	1.26138	2.73632	0.834405	97.78	40.37
77695	L	92.15	89.17	3.36667	45.61	0.421452	0.519727	1.46591	83.67	41.14
77695	R	96.6	86.4	-7	42.4	1.43389	0.687151	1.35135	95.24	40.74
77696	L	79.61	85.98	-2.23333	41.64	1.61257	1.22326	0.700527	91.53	40.06
77696	R	89.87	90.42	5.9	43.63	1.13468	0.700683	2.10176	91.12	41.97
77697	L	84.95	90.45	0.556667	44.32	0.772386	0.536859	1.1314	95.7	42.81
77697	R	87.5	88.86	9.96667	44.36	1.39491	0.691917	1.10236	87.74	42.73
77698	L	91.51	89.44	3.2	44.29	2.62671	0.542805	4.4007	86.63	38.36
77698	R	88.82	82.87	3.1	40.65	2.1304	0.423037	0.89731	82.81	39.14
77699	L	85.6	80.05	3.1	43.33	0.165971	1.16229	2.81689	96.43	42.83
77699	R	93.41	89.16	4.23333	44	0.429493	1.20268	1.12937	85.34	42.48
77701	L	102.87	90.74	4.63333	41.2	0.422231	0.710072	1.16047	89.88	43.21
77701	R	94.57	84.68	2.63333	44.01	0.861487	1.32214	1.59902	91.87	42.3
77702	L			12.4	43.79					43.28
77702	R			12.3	44.01					41.64
77703	L	81.85	85.83	13.5	45.44	1.80641	1.10644	1.12766	84.99	42.44
77703	R	89.27	83.53	10.5333	41.42	0.643632	1.31486	2.02701	80.48	40.23
77704	L	95.67	81.5	3.36667	41.45	1.72014	2.2378	1.52134	80.52	42.64
77704	R	83.57	83.08	4.8	44.08	1.7724	1.67323	1.74637	85.79	42.55
77705	L	99.75	92.41	6.4	45.77	0.864178	0.757165	1.31868	87.47	43.43
77705	R	101.31	92.73	4.03333	46.94	0.546353	0.152164	1.59828	91.57	44.49
77706	L	89.19	85.48	2.86667	46.18	1.1452	1.14401	0.121667	87.06	42.09
77706	R	85.99	91.64	5.93333	43.78	1.51179	1.51926	1.20777	90.68	41.66
77707	L	89.11	96.56	5.33333	44.39	1.08299	1.12612	1.5507	90.15	43.74
77707	R	82.05	79.46	8.03333	43.78	0.974727	0.881316	0.740675	95.68	42.74
77708	L	87.97	93.2	3.53333	43.73	0.716513	2.16061	2.02797	91.26	42.98
77708	R	97.01	89.04	3.9	44.18	1.31803	1.57035	2.13877	81.79	42.36
77709	L	90.59	93.91	7	45.63	0.570299	2.19019	2.17933	87.24	43.11
77709	R	97.42	87.67	10.6	44.35	0.572499	1.56932	1.75024	88.65	41.91
77710	L	97.24	87.94	0.366667	40.43	1.15628	1.00263	1.91285	87.34	42.78
77710	R	92.5	82.35	5.86667	44.32	1.13974	1.73416	2.23794	97.75	42.28
77711	L	84.25	86.13	1.2	41.54	1.31786	0.827366	2.17836	94.94	39.37
77711	R	87.41	83.34	3.13333	40.08	1.80241	2.32486	0.183569	94.24	38.06
77712	L	86.74	87.56	3.3	40.76	1.76878	0.991803	1.07672	87.07	43.42
77712	R	90.61	88.17	2.43333	45.12	1.45477	0.868507	1.15589	94.88	44.4
77713	L	90.96	89.13	-2.56667	43.83	1.66804	1.51954	2.36206	99.76	40.6
77713	R	89.32	89.69	5.43333	44.38	1.01378	0.745966	1.19183	96.5	42.55
77714	L	84.76	85.95	1.5	41.22	0.707516	0.299823	0.647105	95.76	39.28
77714	R	90.07	90.15	3.9	41.64	0.122395	1.02973	0.42014	90.74	39.51
77715	L	97.3	86.16	1.06667	45.4	0.908134	1.86981	1.24081	86.76	45.25
77715	R	89.67	87.44	7.5	48.09	0.912235	2.37594	0.968557	86.04	47.84
77716	L	88.34	81.3	6.66667	45.49	2.57722	2.15751	1.87149	97.27	38.9
77716	R	86.83	85.5	5.16667	41	2.23697	2.74685	1.32669	86.92	39.03
77717	L	79.43	86.59	-4.13333	43.04	0.493285	1.97303	1.59704	88.89	41.72
77717	R	82.78	83.01	5.1	41.9	0.570995	1.38567	1.31434	88.04	39.93
77718	L	97.13	81.87	2.36667	44.28	1.4202	2.19672	0.922127	78.69	36.49
77718	R	108.43	81.63	7	39.44	0.636728	2.38465	1.31839	82.18	36.23
77719	L	96.73	86.8	2.86667	42.09	1.36495	1.71404	1.62912	86.69	42.05
77719	R	87.21	88.62	6.03333	42.6	0.790229	2.00808	0.845659	79.83	39.2
77720	L	93.87	79.7	4.83333	44.93	0.524154	0.61819	1.60922	75.96	43
77720	R	97.13	81.87	4.26667	45.24	1.1865	1.24766	1.91536	78.69	42.7
77721	L	84.4	89.48	1.23333	40.82	1.2608	2.81322	1.80134	91.29	41.83
77721	R	87.73	80.02	4.56667	45.04	0.287959	2.38178	1.87495	89.39	42.05
77722	L	101.33	85.27	1.86667	45.53	2.41542	2.46992	2.96707	90.32	37.85
77722	R	96.58	87.39	3.8	43.87	2.4944	1.17405	2.53784	88.24	40.63
77723	L	83.84	86.57	-4.03333	42.2	0.211408	0.395649	0.17916	95.67	37.65
77723	R	84.47	81.16	2.6	41.37	0.483718	0.152093	0.947149	92.74	38.2
77724	L	100.02	92.35	2.46667	44.63	1.7655	0.452817	1.98173	91.32	39.34
77724	R	92.31	95.19	3.73333	46.21	0.989187	1.11138	1.72604	87.45	43.99
77725	L	90.82	85.9	6	40.16	1.35131	1.98369	1.14909	82.69	41.32
77725	R	81.84	91.64	3.23333	41.67	1.67041	2.24042	1.67613	81.2	40.35
77726	L	85.98	92.91	3.5	45.27	0.755873	1.65339	1.43285	88.22	42.42
77726	R	87.54	78.27	2.6	45.85	1.02009	2.17777	1.33903	82.94	43.44
77727	L	93.78	91.57	5.13333	45.87	0.787513	1.75679	0.83307	84.56	42.97
77727	R	98.43	97.13	4.9	44.38	0.797541	2.29027	1.44914	86.57	42.5
77728	L	85.76	84.86	4.96667	44.15	1.59526	2.00669	1.80399	82.86	43.13
77728	R	94	89.09	2.56667	43.93	1.63012	2.28852	1.25376	90.08	42.21
