# Supplementary material for: Lateral semi-circular canal asymmetry in females with idiopathic scoliosis
Source: PLoS One. 2020 Apr 29;15(4):e0232417. doi: 10.1371/journal.pone.0232417 (PMC7190182; doi:10.1371/journal.pone.0232417)
Supplement: S3 Table — (XLSX) [file pone.0232417.s004.xlsx]

## Sheet: Sheet1
Variable	Table	Description
ID	Demographic and Measurement	Subject level identifier (randomly assigned)
Group	Demographic	Group (AIS Case vs Control)
Age_Visit	Demographic	Age at MRI visit
Curve_Type	Demographic	Curve Pattern (Table 1 and Table 3)
Race_Ethnicity	Demographic	Ethnicity
Cobb_Angle	Demographic	Cobb Angle
Max_Cobb	Demographic	Maximum Cobb angle
Side	Measurement	Side of measurment (R or left)
Ant_Lat_Angle	Measurement	Angle between the superior/anterior and lateral SCC best-fit planes
Ant_Post_Angle	Measurement	Angle between the superior/anterior and posterior SCC best-fit planes
Lateral_Angle	Measurement	Inclination of the lateral SCC in the sagittal plane
Lateral_Distance	Measurement	Distance from midline to lateral SCC
Min_Ant_Area	Measurement	Minimum cross-sectional area: superior/anterior SCC
Min_Lat_Area	Measurement	Minimum cross-sectional area: lateral SCC
Min_Post_Area	Measurement	Minimum cross-sectional area: posterior SCC
Post_Lat_Angle	Measurement	Angle between posterior and lateral SCC best-fit planes
Posterior_Distance	Measurement	Distance from midline to posterior SCC
